# Supplementary material for: Draft Genome Sequence of Lactococcus lactis Subsp. cremoris WA2-67: A Promising Nisin-Producing Probiotic Strain Isolated from the Rearing Environment of a Spanish Rainbow Trout (Oncorhynchus mykiss, Walbaum) Farm
Source: Microorganisms. 2022 Feb 28;10(3):521. doi: 10.3390/microorganisms10030521 (PMC8954438; doi:10.3390/microorganisms10030521)
Supplement: Supplementary file 1 [file microorganisms-10-00521-s001.zip]

Archive with 1 entries (1 files):
- microorganisms-1552407-supplementary.pdf
